# Supplementary material for: Numerical Study on Elastic Properties of Natural Fibres in Multi-Hybrid Composites
Source: Polymers (Basel). 2025 Nov 15;17(22):3031. doi: 10.3390/polym17223031 (PMC12656229; doi:10.3390/polym17223031)
Supplement: Supplementary file 1 [file polymers-17-03031-s001.zip]

Archive with 1 entries (1 files):
- polymers-3933273-supplementary.pdf
